# Supplementary material for: Effectiveness and Safety of Ayurvedic Medicines in Type 2 Diabetes Mellitus Management: A Systematic Review and Meta-Analysis
Source: Front Pharmacol. 2022 Jun 8;13:821810. doi: 10.3389/fphar.2022.821810 (PMC9213670; doi:10.3389/fphar.2022.821810)
Supplement: Supplementary file 1 [file DataSheet1.zip]

Archive with 782 entries (739 files):
- Supplementary Material/
- __MACOSX/._Supplementary Material
- Supplementary Material/.DS_Store
- __MACOSX/Supplementary Material/._.DS_Store
- Supplementary Material/Forest and Funnel Plots/
- __MACOSX/Supplementary Material/._Forest and Funnel Plots
- Supplementary Material/Summary of Findings Table.pdf
- __MACOSX/Supplementary Material/._Summary of Findings Table.pdf
- Supplementary Material/Appendices.pdf
- __MACOSX/Supplementary Material/._Appendices.pdf
- Supplementary Material/Forest and Funnel Plots/Azadirachta indica/
- __MACOSX/Supplementary Material/Forest and Funnel Plots/._Azadirachta indica
- Supplementary Material/Forest and Funnel Plots/Boswellia serrata/
- __MACOSX/Supplementary Material/Forest and Funnel Plots/._Boswellia serrata
- Supplementary Material/Forest and Funnel Plots/Curcuma longa/
- __MACOSX/Supplementary Material/Forest and Funnel Plots/._Curcuma longa
- Supplementary Material/Forest and Funnel Plots/Camellia sinensis/
- __MACOSX/Supplementary Material/Forest and Funnel Plots/._Camellia sinensis
- Supplementary Material/Forest and Funnel Plots/Aloe vera/
- __MACOSX/Supplementary Material/Forest and Funnel Plots/._Aloe vera
- Supplementary Material/Forest and Funnel Plots/Cuminum cyminum/
- __MACOSX/Supplementary Material/Forest and Funnel Plots/._Cuminum cyminum
- Supplementary Material/Forest and Funnel Plots/.DS_Store
- __MACOSX/Supplementary Material/Forest and Funnel Plots/._.DS_Store
- Supplementary Material/Forest and Funnel Plots/Aegle marmelos/
- __MACOSX/Supplementary Material/Forest and Funnel Plots/._Aegle marmelos
- Supplementary Material/Forest and Funnel Plots/Coccinia grandis/
- __MACOSX/Supplementary Material/Forest and Funnel Plots/._Coccinia grandis
- Supplementary Material/Forest and Funnel Plots/Ipomoea batatas/
- __MACOSX/Supplementary Material/Forest and Funnel Plots/._Ipomoea batatas
- Supplementary Material/Forest and Funnel Plots/Urtica dioica/
- __MACOSX/Supplementary Material/Forest and Funnel Plots/._Urtica dioica
- Supplementary Material/Forest and Funnel Plots/Momordica charantia (versus OAD)/
- __MACOSX/Supplementary Material/Forest and Funnel Plots/._Momordica charantia (versus OAD)
- Supplementary Material/Forest and Funnel Plots/Shilajit/
- __MACOSX/Supplementary Material/Forest and Funnel Plots/._Shilajit
- Supplementary Material/Forest and Funnel Plots/Allium sativum/
- __MACOSX/Supplementary Material/Forest and Funnel Plots/._Allium sativum
- Supplementary Material/Forest and Funnel Plots/Elettaria cardamomum/
- __MACOSX/Supplementary Material/Forest and Funnel Plots/._Elettaria cardamomum
- Supplementary Material/Forest and Funnel Plots/Cinnamomum verum/
- __MACOSX/Supplementary Material/Forest and Funnel Plots/._Cinnamomum verum
- Supplementary Material/Forest and Funnel Plots/Anethum graveolens/
- __MACOSX/Supplementary Material/Forest and Funnel Plots/._Anethum graveolens
- Supplementary Material/Forest and Funnel Plots/Cyamopsis tetragonoloba/
- __MACOSX/Supplementary Material/Forest and Funnel Plots/._Cyamopsis tetragonoloba
- Supplementary Material/Forest and Funnel Plots/Momordica charantia/
- __MACOSX/Supplementary Material/Forest and Funnel Plots/._Momordica charantia
- Supplementary Material/Forest and Funnel Plots/Citrullus colocynthis/
- __MACOSX/Supplementary Material/Forest and Funnel Plots/._Citrullus colocynthis
- Supplementary Material/Forest and Funnel Plots/Crocus sativus/
- __MACOSX/Supplementary Material/Forest and Funnel Plots/._Crocus sativus
- Supplementary Material/Forest and Funnel Plots/Pterocarpus marsupium (versus OAD)/
- __MACOSX/Supplementary Material/Forest and Funnel Plots/._Pterocarpus marsupium (versus OAD)
- Supplementary Material/Forest and Funnel Plots/Juglans regia/
- __MACOSX/Supplementary Material/Forest and Funnel Plots/._Juglans regia
- Supplementary Material/Forest and Funnel Plots/Cinnamomum aromaticum/
- __MACOSX/Supplementary Material/Forest and Funnel Plots/._Cinnamomum aromaticum
- Supplementary Material/Forest and Funnel Plots/Syzygium cumini/
- __MACOSX/Supplementary Material/Forest and Funnel Plots/._Syzygium cumini
- Supplementary Material/Forest and Funnel Plots/Sesamum indicum/
- __MACOSX/Supplementary Material/Forest and Funnel Plots/._Sesamum indicum
- Supplementary Material/Forest and Funnel Plots/Nigella sativa/
- __MACOSX/Supplementary Material/Forest and Funnel Plots/._Nigella sativa
- Supplementary Material/Forest and Funnel Plots/Zingiber officinale/
- __MACOSX/Supplementary Material/Forest and Funnel Plots/._Zingiber officinale
- Supplementary Material/Forest and Funnel Plots/Enicostemma axillare (versus OAD)/
- __MACOSX/Supplementary Material/Forest and Funnel Plots/._Enicostemma axillare (versus OAD)
- Supplementary Material/Forest and Funnel Plots/Gynostemma pentaphyllum/
- __MACOSX/Supplementary Material/Forest and Funnel Plots/._Gynostemma pentaphyllum
- Supplementary Material/Forest and Funnel Plots/Trigonella foenum-graecum/
- __MACOSX/Supplementary Material/Forest and Funnel Plots/._Trigonella foenum-graecum
- Supplementary Material/Forest and Funnel Plots/Punica granatum/
- __MACOSX/Supplementary Material/Forest and Funnel Plots/._Punica granatum
- Supplementary Material/Forest and Funnel Plots/Trigonella foenum-graecum (versus OAD)/
- __MACOSX/Supplementary Material/Forest and Funnel Plots/._Trigonella foenum-graecum (versus OAD)
- Supplementary Material/Forest and Funnel Plots/Tinospora cordifolia/
- __MACOSX/Supplementary Material/Forest and Funnel Plots/._Tinospora cordifolia
- Supplementary Material/Forest and Funnel Plots/Portulaca oleracea/
- __MACOSX/Supplementary Material/Forest and Funnel Plots/._Portulaca oleracea
- Supplementary Material/Forest and Funnel Plots/Plantago ovata/
- __MACOSX/Supplementary Material/Forest and Funnel Plots/._Plantago ovata
- Supplementary Material/Forest and Funnel Plots/Azadirachta indica/TG.pdf
- __MACOSX/Supplementary Material/Forest and Funnel Plots/Azadirachta indica/._TG.pdf
- Supplementary Material/Forest and Funnel Plots/Azadirachta indica/.DS_Store
- __MACOSX/Supplementary Material/Forest and Funnel Plots/Azadirachta indica/._.DS_Store
- Supplementary Material/Forest and Funnel Plots/Azadirachta indica/TC.pdf
- __MACOSX/Supplementary Material/Forest and Funnel Plots/Azadirachta indica/._TC.pdf
- Supplementary Material/Forest and Funnel Plots/Azadirachta indica/FBG.pdf
- __MACOSX/Supplementary Material/Forest and Funnel Plots/Azadirachta indica/._FBG.pdf
- Supplementary Material/Forest and Funnel Plots/Azadirachta indica/HDL-C.pdf
- __MACOSX/Supplementary Material/Forest and Funnel Plots/Azadirachta indica/._HDL-C.pdf
- Supplementary Material/Forest and Funnel Plots/Azadirachta indica/Azadirachta indica.pdf
- __MACOSX/Supplementary Material/Forest and Funnel Plots/Azadirachta indica/._Azadirachta indica.pdf
- Supplementary Material/Forest and Funnel Plots/Azadirachta indica/LDL-C.pdf
- __MACOSX/Supplementary Material/Forest and Funnel Plots/Azadirachta indica/._LDL-C.pdf
- Supplementary Material/Forest and Funnel Plots/Boswellia serrata/TG.pdf
- __MACOSX/Supplementary Material/Forest and Funnel Plots/Boswellia serrata/._TG.pdf
- Supplementary Material/Forest and Funnel Plots/Boswellia serrata/.DS_Store
- __MACOSX/Supplementary Material/Forest and Funnel Plots/Boswellia serrata/._.DS_Store
- Supplementary Material/Forest and Funnel Plots/Boswellia serrata/TC.pdf
- __MACOSX/Supplementary Material/Forest and Funnel Plots/Boswellia serrata/._TC.pdf
- Supplementary Material/Forest and Funnel Plots/Boswellia serrata/FBG.pdf
- __MACOSX/Supplementary Material/Forest and Funnel Plots/Boswellia serrata/._FBG.pdf
- Supplementary Material/Forest and Funnel Plots/Boswellia serrata/Fasting insulin.pdf
- __MACOSX/Supplementary Material/Forest and Funnel Plots/Boswellia serrata/._Fasting insulin.pdf
- Supplementary Material/Forest and Funnel Plots/Boswellia serrata/HbA1c.pdf
- __MACOSX/Supplementary Material/Forest and Funnel Plots/Boswellia serrata/._HbA1c.pdf
- Supplementary Material/Forest and Funnel Plots/Boswellia serrata/Boswellia serrata.pdf
- __MACOSX/Supplementary Material/Forest and Funnel Plots/Boswellia serrata/._Boswellia serrata.pdf
- Supplementary Material/Forest and Funnel Plots/Boswellia serrata/LDL-C.pdf
- __MACOSX/Supplementary Material/Forest and Funnel Plots/Boswellia serrata/._LDL-C.pdf
- Supplementary Material/Forest and Funnel Plots/Curcuma longa/Waist circumference.pdf
- __MACOSX/Supplementary Material/Forest and Funnel Plots/Curcuma longa/._Waist circumference.pdf
- Supplementary Material/Forest and Funnel Plots/Curcuma longa/TG.pdf
- __MACOSX/Supplementary Material/Forest and Funnel Plots/Curcuma longa/._TG.pdf
- Supplementary Material/Forest and Funnel Plots/Curcuma longa/BMI.pdf
- __MACOSX/Supplementary Material/Forest and Funnel Plots/Curcuma longa/._BMI.pdf
- Supplementary Material/Forest and Funnel Plots/Curcuma longa/.DS_Store
- __MACOSX/Supplementary Material/Forest and Funnel Plots/Curcuma longa/._.DS_Store
- Supplementary Material/Forest and Funnel Plots/Curcuma longa/TC.pdf
- __MACOSX/Supplementary Material/Forest and Funnel Plots/Curcuma longa/._TC.pdf
- Supplementary Material/Forest and Funnel Plots/Curcuma longa/FBG.pdf
- __MACOSX/Supplementary Material/Forest and Funnel Plots/Curcuma longa/._FBG.pdf
- Supplementary Material/Forest and Funnel Plots/Curcuma longa/HDL-C.pdf
- __MACOSX/Supplementary Material/Forest and Funnel Plots/Curcuma longa/._HDL-C.pdf
- Supplementary Material/Forest and Funnel Plots/Curcuma longa/DBP.pdf
- __MACOSX/Supplementary Material/Forest and Funnel Plots/Curcuma longa/._DBP.pdf
- Supplementary Material/Forest and Funnel Plots/Curcuma longa/Body weight.pdf
- __MACOSX/Supplementary Material/Forest and Funnel Plots/Curcuma longa/._Body weight.pdf
- Supplementary Material/Forest and Funnel Plots/Curcuma longa/Insulin resistance.pdf
- __MACOSX/Supplementary Material/Forest and Funnel Plots/Curcuma longa/._Insulin resistance.pdf
- Supplementary Material/Forest and Funnel Plots/Curcuma longa/Curcuma longa.pdf
- __MACOSX/Supplementary Material/Forest and Funnel Plots/Curcuma longa/._Curcuma longa.pdf
- Supplementary Material/Forest and Funnel Plots/Curcuma longa/Fasting insulin.pdf
- __MACOSX/Supplementary Material/Forest and Funnel Plots/Curcuma longa/._Fasting insulin.pdf
- Supplementary Material/Forest and Funnel Plots/Curcuma longa/HbA1c.pdf
- __MACOSX/Supplementary Material/Forest and Funnel Plots/Curcuma longa/._HbA1c.pdf
- Supplementary Material/Forest and Funnel Plots/Curcuma longa/SBP.pdf
- __MACOSX/Supplementary Material/Forest and Funnel Plots/Curcuma longa/._SBP.pdf
- Supplementary Material/Forest and Funnel Plots/Curcuma longa/LDL-C.pdf
- __MACOSX/Supplementary Material/Forest and Funnel Plots/Curcuma longa/._LDL-C.pdf
- Supplementary Material/Forest and Funnel Plots/Camellia sinensis/Waist circumference.pdf
- __MACOSX/Supplementary Material/Forest and Funnel Plots/Camellia sinensis/._Waist circumference.pdf
- Supplementary Material/Forest and Funnel Plots/Camellia sinensis/TG.pdf
- __MACOSX/Supplementary Material/Forest and Funnel Plots/Camellia sinensis/._TG.pdf
- Supplementary Material/Forest and Funnel Plots/Camellia sinensis/BMI.pdf
- __MACOSX/Supplementary Material/Forest and Funnel Plots/Camellia sinensis/._BMI.pdf
- Supplementary Material/Forest and Funnel Plots/Camellia sinensis/.DS_Store
- __MACOSX/Supplementary Material/Forest and Funnel Plots/Camellia sinensis/._.DS_Store
- Supplementary Material/Forest and Funnel Plots/Camellia sinensis/TC.pdf
- __MACOSX/Supplementary Material/Forest and Funnel Plots/Camellia sinensis/._TC.pdf
- Supplementary Material/Forest and Funnel Plots/Camellia sinensis/FBG.pdf
- __MACOSX/Supplementary Material/Forest and Funnel Plots/Camellia sinensis/._FBG.pdf
- Supplementary Material/Forest and Funnel Plots/Camellia sinensis/HDL-C.pdf
- __MACOSX/Supplementary Material/Forest and Funnel Plots/Camellia sinensis/._HDL-C.pdf
- Supplementary Material/Forest and Funnel Plots/Camellia sinensis/DBP.pdf
- __MACOSX/Supplementary Material/Forest and Funnel Plots/Camellia sinensis/._DBP.pdf
- Supplementary Material/Forest and Funnel Plots/Camellia sinensis/Body weight.pdf
- __MACOSX/Supplementary Material/Forest and Funnel Plots/Camellia sinensis/._Body weight.pdf
- Supplementary Material/Forest and Funnel Plots/Camellia sinensis/Insulin resistance.pdf
- __MACOSX/Supplementary Material/Forest and Funnel Plots/Camellia sinensis/._Insulin resistance.pdf
- Supplementary Material/Forest and Funnel Plots/Camellia sinensis/Fasting insulin.pdf
- __MACOSX/Supplementary Material/Forest and Funnel Plots/Camellia sinensis/._Fasting insulin.pdf
- Supplementary Material/Forest and Funnel Plots/Camellia sinensis/HbA1c.pdf
- __MACOSX/Supplementary Material/Forest and Funnel Plots/Camellia sinensis/._HbA1c.pdf
- Supplementary Material/Forest and Funnel Plots/Camellia sinensis/Camellia sinensis.pdf
- __MACOSX/Supplementary Material/Forest and Funnel Plots/Camellia sinensis/._Camellia sinensis.pdf
- Supplementary Material/Forest and Funnel Plots/Camellia sinensis/SBP.pdf
- __MACOSX/Supplementary Material/Forest and Funnel Plots/Camellia sinensis/._SBP.pdf
- Supplementary Material/Forest and Funnel Plots/Camellia sinensis/HRQoL.pdf
- __MACOSX/Supplementary Material/Forest and Funnel Plots/Camellia sinensis/._HRQoL.pdf
- Supplementary Material/Forest and Funnel Plots/Camellia sinensis/LDL-C.pdf
- __MACOSX/Supplementary Material/Forest and Funnel Plots/Camellia sinensis/._LDL-C.pdf
- Supplementary Material/Forest and Funnel Plots/Aloe vera/TG.pdf
- __MACOSX/Supplementary Material/Forest and Funnel Plots/Aloe vera/._TG.pdf
- Supplementary Material/Forest and Funnel Plots/Aloe vera/.DS_Store
- __MACOSX/Supplementary Material/Forest and Funnel Plots/Aloe vera/._.DS_Store
- Supplementary Material/Forest and Funnel Plots/Aloe vera/TC.pdf
- __MACOSX/Supplementary Material/Forest and Funnel Plots/Aloe vera/._TC.pdf
- Supplementary Material/Forest and Funnel Plots/Aloe vera/FBG.pdf
- __MACOSX/Supplementary Material/Forest and Funnel Plots/Aloe vera/._FBG.pdf
- Supplementary Material/Forest and Funnel Plots/Aloe vera/HDL-C.pdf
- __MACOSX/Supplementary Material/Forest and Funnel Plots/Aloe vera/._HDL-C.pdf
- Supplementary Material/Forest and Funnel Plots/Aloe vera/HbA1c.pdf
- __MACOSX/Supplementary Material/Forest and Funnel Plots/Aloe vera/._HbA1c.pdf
- Supplementary Material/Forest and Funnel Plots/Aloe vera/Aloe vera.pdf
- __MACOSX/Supplementary Material/Forest and Funnel Plots/Aloe vera/._Aloe vera.pdf
- Supplementary Material/Forest and Funnel Plots/Aloe vera/LDL-C.pdf
- __MACOSX/Supplementary Material/Forest and Funnel Plots/Aloe vera/._LDL-C.pdf
- Supplementary Material/Forest and Funnel Plots/Cuminum cyminum/.DS_Store
- __MACOSX/Supplementary Material/Forest and Funnel Plots/Cuminum cyminum/._.DS_Store
- Supplementary Material/Forest and Funnel Plots/Cuminum cyminum/FBG.pdf
- __MACOSX/Supplementary Material/Forest and Funnel Plots/Cuminum cyminum/._FBG.pdf
- Supplementary Material/Forest and Funnel Plots/Cuminum cyminum/HbA1c.pdf
- __MACOSX/Supplementary Material/Forest and Funnel Plots/Cuminum cyminum/._HbA1c.pdf
- Supplementary Material/Forest and Funnel Plots/Cuminum cyminum/Cuminum cyminum.pdf
- __MACOSX/Supplementary Material/Forest and Funnel Plots/Cuminum cyminum/._Cuminum cyminum.pdf
- Supplementary Material/Forest and Funnel Plots/Aegle marmelos/BMI.pdf
- __MACOSX/Supplementary Material/Forest and Funnel Plots/Aegle marmelos/._BMI.pdf
- Supplementary Material/Forest and Funnel Plots/Aegle marmelos/.DS_Store
- __MACOSX/Supplementary Material/Forest and Funnel Plots/Aegle marmelos/._.DS_Store
- Supplementary Material/Forest and Funnel Plots/Aegle marmelos/FBG.pdf
- __MACOSX/Supplementary Material/Forest and Funnel Plots/Aegle marmelos/._FBG.pdf
- Supplementary Material/Forest and Funnel Plots/Aegle marmelos/DBP.pdf
- __MACOSX/Supplementary Material/Forest and Funnel Plots/Aegle marmelos/._DBP.pdf
- Supplementary Material/Forest and Funnel Plots/Aegle marmelos/HbA1c.pdf
- __MACOSX/Supplementary Material/Forest and Funnel Plots/Aegle marmelos/._HbA1c.pdf
- Supplementary Material/Forest and Funnel Plots/Aegle marmelos/PPBG.pdf
- __MACOSX/Supplementary Material/Forest and Funnel Plots/Aegle marmelos/._PPBG.pdf
- Supplementary Material/Forest and Funnel Plots/Aegle marmelos/SBP.pdf
- __MACOSX/Supplementary Material/Forest and Funnel Plots/Aegle marmelos/._SBP.pdf
- Supplementary Material/Forest and Funnel Plots/Aegle marmelos/Aegle marmelos.pdf
- __MACOSX/Supplementary Material/Forest and Funnel Plots/Aegle marmelos/._Aegle marmelos.pdf
- Supplementary Material/Forest and Funnel Plots/Coccinia grandis/Waist circumference.pdf
- __MACOSX/Supplementary Material/Forest and Funnel Plots/Coccinia grandis/._Waist circumference.pdf
- Supplementary Material/Forest and Funnel Plots/Coccinia grandis/TG.pdf
- __MACOSX/Supplementary Material/Forest and Funnel Plots/Coccinia grandis/._TG.pdf
- Supplementary Material/Forest and Funnel Plots/Coccinia grandis/BMI.pdf
- __MACOSX/Supplementary Material/Forest and Funnel Plots/Coccinia grandis/._BMI.pdf
- Supplementary Material/Forest and Funnel Plots/Coccinia grandis/.DS_Store
- __MACOSX/Supplementary Material/Forest and Funnel Plots/Coccinia grandis/._.DS_Store
- Supplementary Material/Forest and Funnel Plots/Coccinia grandis/TC.pdf
- __MACOSX/Supplementary Material/Forest and Funnel Plots/Coccinia grandis/._TC.pdf
- Supplementary Material/Forest and Funnel Plots/Coccinia grandis/FBG.pdf
- __MACOSX/Supplementary Material/Forest and Funnel Plots/Coccinia grandis/._FBG.pdf
- Supplementary Material/Forest and Funnel Plots/Coccinia grandis/HDL-C.pdf
- __MACOSX/Supplementary Material/Forest and Funnel Plots/Coccinia grandis/._HDL-C.pdf
- Supplementary Material/Forest and Funnel Plots/Coccinia grandis/HbA1c.pdf
- __MACOSX/Supplementary Material/Forest and Funnel Plots/Coccinia grandis/._HbA1c.pdf
- Supplementary Material/Forest and Funnel Plots/Coccinia grandis/Coccinia grandis.pdf
- __MACOSX/Supplementary Material/Forest and Funnel Plots/Coccinia grandis/._Coccinia grandis.pdf
- Supplementary Material/Forest and Funnel Plots/Coccinia grandis/LDL-C.pdf
- __MACOSX/Supplementary Material/Forest and Funnel Plots/Coccinia grandis/._LDL-C.pdf
- Supplementary Material/Forest and Funnel Plots/Ipomoea batatas/TG.pdf
- __MACOSX/Supplementary Material/Forest and Funnel Plots/Ipomoea batatas/._TG.pdf
- Supplementary Material/Forest and Funnel Plots/Ipomoea batatas/.DS_Store
- __MACOSX/Supplementary Material/Forest and Funnel Plots/Ipomoea batatas/._.DS_Store
- Supplementary Material/Forest and Funnel Plots/Ipomoea batatas/TC.pdf
- __MACOSX/Supplementary Material/Forest and Funnel Plots/Ipomoea batatas/._TC.pdf
- Supplementary Material/Forest and Funnel Plots/Ipomoea batatas/FBG.pdf
- __MACOSX/Supplementary Material/Forest and Funnel Plots/Ipomoea batatas/._FBG.pdf
- Supplementary Material/Forest and Funnel Plots/Ipomoea batatas/HbA1c.pdf
- __MACOSX/Supplementary Material/Forest and Funnel Plots/Ipomoea batatas/._HbA1c.pdf
- Supplementary Material/Forest and Funnel Plots/Ipomoea batatas/Ipomoea batatas.pdf
- __MACOSX/Supplementary Material/Forest and Funnel Plots/Ipomoea batatas/._Ipomoea batatas.pdf
- Supplementary Material/Forest and Funnel Plots/Urtica dioica/TG.pdf
- __MACOSX/Supplementary Material/Forest and Funnel Plots/Urtica dioica/._TG.pdf
- Supplementary Material/Forest and Funnel Plots/Urtica dioica/BMI.pdf
- __MACOSX/Supplementary Material/Forest and Funnel Plots/Urtica dioica/._BMI.pdf
- Supplementary Material/Forest and Funnel Plots/Urtica dioica/.DS_Store
- __MACOSX/Supplementary Material/Forest and Funnel Plots/Urtica dioica/._.DS_Store
- Supplementary Material/Forest and Funnel Plots/Urtica dioica/TC.pdf
- __MACOSX/Supplementary Material/Forest and Funnel Plots/Urtica dioica/._TC.pdf
- Supplementary Material/Forest and Funnel Plots/Urtica dioica/FBG.pdf
- __MACOSX/Supplementary Material/Forest and Funnel Plots/Urtica dioica/._FBG.pdf
- Supplementary Material/Forest and Funnel Plots/Urtica dioica/HDL-C.pdf
- __MACOSX/Supplementary Material/Forest and Funnel Plots/Urtica dioica/._HDL-C.pdf
- Supplementary Material/Forest and Funnel Plots/Urtica dioica/DBP.pdf
- __MACOSX/Supplementary Material/Forest and Funnel Plots/Urtica dioica/._DBP.pdf
- Supplementary Material/Forest and Funnel Plots/Urtica dioica/Insulin resistance.pdf
- __MACOSX/Supplementary Material/Forest and Funnel Plots/Urtica dioica/._Insulin resistance.pdf
- Supplementary Material/Forest and Funnel Plots/Urtica dioica/Fasting insulin.pdf
- __MACOSX/Supplementary Material/Forest and Funnel Plots/Urtica dioica/._Fasting insulin.pdf
- Supplementary Material/Forest and Funnel Plots/Urtica dioica/HbA1c.pdf
- __MACOSX/Supplementary Material/Forest and Funnel Plots/Urtica dioica/._HbA1c.pdf
- Supplementary Material/Forest and Funnel Plots/Urtica dioica/SBP.pdf
- __MACOSX/Supplementary Material/Forest and Funnel Plots/Urtica dioica/._SBP.pdf
- Supplementary Material/Forest and Funnel Plots/Urtica dioica/Urtica dioica.pdf
- __MACOSX/Supplementary Material/Forest and Funnel Plots/Urtica dioica/._Urtica dioica.pdf
- Supplementary Material/Forest and Funnel Plots/Urtica dioica/LDL-C.pdf
- __MACOSX/Supplementary Material/Forest and Funnel Plots/Urtica dioica/._LDL-C.pdf
- Supplementary Material/Forest and Funnel Plots/Momordica charantia (versus OAD)/.DS_Store
- __MACOSX/Supplementary Material/Forest and Funnel Plots/Momordica charantia (versus OAD)/._.DS_Store
- Supplementary Material/Forest and Funnel Plots/Momordica charantia (versus OAD)/FBG.pdf
- __MACOSX/Supplementary Material/Forest and Funnel Plots/Momordica charantia (versus OAD)/._FBG.pdf
- Supplementary Material/Forest and Funnel Plots/Momordica charantia (versus OAD)/HbA1c.pdf
- __MACOSX/Supplementary Material/Forest and Funnel Plots/Momordica charantia (versus OAD)/._HbA1c.pdf
- Supplementary Material/Forest and Funnel Plots/Momordica charantia (versus OAD)/Momordica charantia.pdf
- __MACOSX/Supplementary Material/Forest and Funnel Plots/Momordica charantia (versus OAD)/._Momordica charantia.pdf
- Supplementary Material/Forest and Funnel Plots/Shilajit/TG.pdf
- __MACOSX/Supplementary Material/Forest and Funnel Plots/Shilajit/._TG.pdf
- Supplementary Material/Forest and Funnel Plots/Shilajit/.DS_Store
- __MACOSX/Supplementary Material/Forest and Funnel Plots/Shilajit/._.DS_Store
- Supplementary Material/Forest and Funnel Plots/Shilajit/TC.pdf
- __MACOSX/Supplementary Material/Forest and Funnel Plots/Shilajit/._TC.pdf
- Supplementary Material/Forest and Funnel Plots/Shilajit/HDL-C.pdf
- __MACOSX/Supplementary Material/Forest and Funnel Plots/Shilajit/._HDL-C.pdf
- Supplementary Material/Forest and Funnel Plots/Shilajit/HbA1c.pdf
- __MACOSX/Supplementary Material/Forest and Funnel Plots/Shilajit/._HbA1c.pdf
- Supplementary Material/Forest and Funnel Plots/Shilajit/Shilajit.pdf
- __MACOSX/Supplementary Material/Forest and Funnel Plots/Shilajit/._Shilajit.pdf
- Supplementary Material/Forest and Funnel Plots/Shilajit/LDL-C.pdf
- __MACOSX/Supplementary Material/Forest and Funnel Plots/Shilajit/._LDL-C.pdf
- Supplementary Material/Forest and Funnel Plots/Allium sativum/TG.pdf
- __MACOSX/Supplementary Material/Forest and Funnel Plots/Allium sativum/._TG.pdf
- Supplementary Material/Forest and Funnel Plots/Allium sativum/.DS_Store
- __MACOSX/Supplementary Material/Forest and Funnel Plots/Allium sativum/._.DS_Store
- Supplementary Material/Forest and Funnel Plots/Allium sativum/TC.pdf
- __MACOSX/Supplementary Material/Forest and Funnel Plots/Allium sativum/._TC.pdf
[truncated: 482 more entries]
